# Supplementary material for: Gully erosion is a serious obstacle in India’s land degradation neutrality mission
Source: Sci Rep. 2025 Feb 21;15:6384. doi: 10.1038/s41598-025-89613-w (PMC11845753; doi:10.1038/s41598-025-89613-w)
Supplement: Supplementary file 1 — Supplementary Material 1 [file 41598_2025_89613_MOESM1_ESM.xlsx]

## Sheet: Summary data
Figure 3b			Figure 5b			Figure 6
Gullied area (km2)	# of Districts		Proportion of unmanaged features	# of Districts		Priority category	# of Districts
<5	151		<0.25	180		LOW	123
5 - 20	67		0.25 - 0.5	60		MODERATE	86
20 - 50	30		0.5 - 0.75	32		HIGH	49
50 - 200	26		>0.75	14		VERY HIGH	28
>200	12

## Sheet: District-based data
District	State	Gullied area (km2) - lower estimate	Gullied area (km2) - upper estimate	Management priority
EAST GODAVARI	ANDHRA PRADESH	0.14895	0.22185	LOW
KRISHNA	ANDHRA PRADESH	0.26811	0.39933	VERY HIGH
KURNOOL	ANDHRA PRADESH	0.638728	0.638728	VERY HIGH
PRAKASAM	ANDHRA PRADESH	0.755641	0.930601	MODERATE
VISAKHAPATNAM	ANDHRA PRADESH	0.62559	0.93177	MODERATE
VIZIANAGARAM	ANDHRA PRADESH	1.25118	1.86354	LOW
WEST GODAVARI	ANDHRA PRADESH	0.86391	1.28673	MODERATE
SONITPUR	ASSAM	0.32769	0.48807	LOW
UDALGURI	ASSAM	0.02979	0.04437	LOW
AURANGABAD	BIHAR	1.89475	2.31757	MODERATE
BANKA	BIHAR	41.1006	52.8229	HIGH
KAIMUR	BIHAR	1.99593	2.97279	MODERATE
GAYA	BIHAR	9.01288	12.5995	HIGH
JAMUI	BIHAR	94.6514	129.206	VERY HIGH
NAWADA	BIHAR	3.06994	3.12826	MODERATE
ROHTAS	BIHAR	1.78574	2.06276	MODERATE
BALOD	CHHATTISGARH	0.44685	0.66555	MODERATE
BALODA BAZAR	CHHATTISGARH	0.56601	0.84303	HIGH
BALRAMPUR	CHHATTISGARH	58.5379	84.4466	HIGH
BASTAR	CHHATTISGARH	11.5883	17.2599	VERY HIGH
BEMETARA	CHHATTISGARH	0.44685	0.66555	LOW
BIJAPUR	CHHATTISGARH	0.20853	0.31059	VERY HIGH
BILASPUR	CHHATTISGARH	4.27743	5.53131	HIGH
GAURELA-PENDRA-MARWAHI	CHHATTISGARH	8.15279	10.9084	MODERATE
DAKSHIN BASTAR DANTEWADA	CHHATTISGARH	0.47664	0.70992	HIGH
DHAMTARI	CHHATTISGARH	0.02979	0.04437	LOW
DURG	CHHATTISGARH	0.14895	0.22185	MODERATE
GARIYABAND	CHHATTISGARH	1.13202	1.68606	MODERATE
JANJGIR - CHAMPA	CHHATTISGARH	0.53622	0.79866	VERY HIGH
JASHPUR	CHHATTISGARH	31.4617	46.7416	MODERATE
KABIRDHAM	CHHATTISGARH	5.61262	8.30992	MODERATE
UTTAR BASTAR KANKER	CHHATTISGARH	3.65917	4.72351	MODERATE
KONDAGAON	CHHATTISGARH	5.92868	8.21774	VERY HIGH
KORBA	CHHATTISGARH	7.15411	10.4346	MODERATE
KOREA	CHHATTISGARH	41.1742	52.4299	HIGH
MAHASAMUND	CHHATTISGARH	4.59156	6.7494	HIGH
MUNGELI	CHHATTISGARH	1.92833	2.78856	MODERATE
NARAINPUR	CHHATTISGARH	0.47664	0.70992	MODERATE
RAIGARH	CHHATTISGARH	2.36227	3.47035	MODERATE
RAJ NANDGAON	CHHATTISGARH	4.11102	6.12306	MODERATE
SUKMA	CHHATTISGARH	0.581882	0.581882	VERY HIGH
SURAJPUR	CHHATTISGARH	16.476	24.2471	MODERATE
SURGUJA	CHHATTISGARH	20.9424	31.1921	MODERATE
SOUTH	DELHI	0.02979	0.04437	LOW
MORBI	GUJARAT	0.17874	0.26622	LOW
ANAND	GUJARAT	22.6694	23.2089	LOW
JAMNAGAR	GUJARAT	0.38727	0.57681	LOW
KACHCHH	GUJARAT	62.1713	78.2093	VERY HIGH
BHARUCH	GUJARAT	1.63845	2.44035	LOW
SURAT	GUJARAT	0.08937	0.13311	LOW
ARAVALLI	GUJARAT	12.5521	13.9517	LOW
BANAS KANTHA	GUJARAT	38.9082	40.235	MODERATE
CHHOTA UDEPUR	GUJARAT	3.24711	4.83633	LOW
DAHOD	GUJARAT	0.586896	0.863916	LOW
GIR SOMNATH	GUJARAT	0.14895	0.22185	LOW
JUNAGADH	GUJARAT	0.56601	0.84303	LOW
MAHISAGAR	GUJARAT	4.15819	4.37689	HIGH
NARMADA	GUJARAT	7.34476	10.5378	LOW
PANCH MAHALS	GUJARAT	0.421575	0.509055	LOW
SABAR KANTHA	GUJARAT	64.71	67.626	MODERATE
TAPI	GUJARAT	0.47664	0.70992	LOW
VADODARA	GUJARAT	32.9545	34.5146	LOW
AMRELI	GUJARAT	1.25118	1.86354	LOW
RAJKOT	GUJARAT	0.08937	0.13311	MODERATE
KHEDA	GUJARAT	40.1395	41.7287	LOW
MAHESANA	GUJARAT	32.0314	32.2939	LOW
GANDHINAGAR	GUJARAT	46.8086	48.4853	MODERATE
PATAN	GUJARAT	0.48817	0.48817	LOW
MAHENDRAGARH	HARYANA	27.1038	27.1184	LOW
MEWAT	HARYANA	11.5687	11.5687	LOW
PANCHKULA	HARYANA	0.17874	0.26622	LOW
REWARI	HARYANA	2.13674	2.13674	LOW
CHARKHI DADRI	HARYANA	5.85265	5.85265	LOW
KANGRA	HIMACHAL PRADESH	0.41706	0.62118	HIGH
SOLAN	HIMACHAL PRADESH	10.036	10.1381	LOW
UNA	HIMACHAL PRADESH	0.50643	0.75429	LOW
MIRPUR	JAMMU AND KASHMIR	11.331	12.1038	MODERATE
BARAMULA	JAMMU AND KASHMIR	0.38727	0.57681	LOW
BADGAM	JAMMU AND KASHMIR	0.71496	1.06488	MODERATE
KUPWARA	JAMMU AND KASHMIR	0.23832	0.35496	LOW
SAMBA	JAMMU AND KASHMIR	0.32769	0.48807	LOW
BOKARO	JHARKHAND	6.084	8.79588	MODERATE
CHATRA	JHARKHAND	45.7788	62.1084	VERY HIGH
DHANBAD	JHARKHAND	1.44243	2.14227	MODERATE
DEOGHAR	JHARKHAND	73.0163	102.672	HIGH
DUMKA	JHARKHAND	15.0481	21.3758	MODERATE
GARHWA	JHARKHAND	17.0242	24.6641	HIGH
GIRIDIH	JHARKHAND	193.425	269.299	VERY HIGH
GODDA	JHARKHAND	8.60416	11.6222	MODERATE
GUMLA	JHARKHAND	46.6341	69.204	HIGH
HAZARIBAGH	JHARKHAND	38.5681	52.0838	HIGH
JAMTARA	JHARKHAND	8.937	13.311	MODERATE
KHUNTI	JHARKHAND	14.8846	22.0725	MODERATE
KODARMA	JHARKHAND	7.58413	10.5584	MODERATE
LATEHAR	JHARKHAND	34.5683	49.265	HIGH
LOHARDAGA	JHARKHAND	7.00443	10.0225	MODERATE
PAKUR	JHARKHAND	1.45971	2.17413	MODERATE
PALAMU	JHARKHAND	14.7082	20.963	HIGH
WEST SINGHBHUM	JHARKHAND	5.35073	7.62521	MODERATE
EAST SINGHBHUM	JHARKHAND	1.94534	2.60144	HIGH
RAMGARH	JHARKHAND	1.07244	1.59732	MODERATE
RANCHI	JHARKHAND	12.6053	18.3206	MODERATE
SAHIBGANJ	JHARKHAND	0.32769	0.48807	LOW
SARAIKELA-KHARSAWAN	JHARKHAND	1.4197	2.09038	LOW
SIMDEGA	JHARKHAND	10.4416	14.9905	HIGH
BELAGAVI	KARNATAKA	0.35748	0.53244	HIGH
CHAMARAJANAGAR	KARNATAKA	0.2979	0.4437	MODERATE
CHIK BALLAPUR	KARNATAKA	0.77454	1.15362	LOW
CHITRADURGA	KARNATAKA	0.08937	0.13311	LOW
DAVANGERE	KARNATAKA	0.17874	0.26622	LOW
HAVERI	KARNATAKA	0.02979	0.04437	LOW
KOLAR	KARNATAKA	2.0141	2.3057	HIGH
MYSURU	KARNATAKA	0.47664	0.70992	LOW
SHIVAMOGGA	KARNATAKA	0.08937	0.13311	LOW
TUMAKURU	KARNATAKA	0.17874	0.26622	LOW
VIJAYAPURA	KARNATAKA	0.44685	0.66555	LOW
AGAR MALWA	MADHYA PRADESH	1.67319	1.97937	LOW
ALIRAJPUR	MADHYA PRADESH	2.47257	3.68271	MODERATE
ANUPPUR	MADHYA PRADESH	18.5345	25.2996	HIGH
ASHOKNAGAR	MADHYA PRADESH	2.86191	3.73671	LOW
BALAGHAT	MADHYA PRADESH	4.29208	6.07084	HIGH
BARWANI	MADHYA PRADESH	6.36396	8.79882	LOW
BETUL	MADHYA PRADESH	6.2412	8.82186	LOW
BHIND	MADHYA PRADESH	389.941	390.991	HIGH
BHOPAL	MADHYA PRADESH	0.17874	0.26622	LOW
BURHANPUR	MADHYA PRADESH	13.0301	18.3517	LOW
CHHATARPUR	MADHYA PRADESH	26.3824	29.0068	LOW
CHHINDWARA	MADHYA PRADESH	10.9627	16.3282	MODERATE
DAMOH	MADHYA PRADESH	1.37034	2.04102	LOW
DATIA	MADHYA PRADESH	109.108	109.298	MODERATE
DEWAS	MADHYA PRADESH	0.92349	1.37547	LOW
DHAR	MADHYA PRADESH	4.44587	5.30609	LOW
DINDORI	MADHYA PRADESH	4.20039	6.25617	MODERATE
EAST NIMAR	MADHYA PRADESH	1.16181	1.73043	LOW
GUNA	MADHYA PRADESH	6.81847	10.0552	LOW
GWALIOR	MADHYA PRADESH	43.577	44.6267	LOW
HARDA	MADHYA PRADESH	0.05958	0.08874	LOW
HOSHANGABAD	MADHYA PRADESH	0.56601	0.84303	LOW
INDORE	MADHYA PRADESH	0.08937	0.13311	LOW
JABALPUR	MADHYA PRADESH	4.81147	6.31321	LOW
KATNI	MADHYA PRADESH	20.2976	24.5695	MODERATE
MANDLA	MADHYA PRADESH	12.1245	18.0586	HIGH
MANDSAUR	MADHYA PRADESH	0.14895	0.22185	HIGH
MORENA	MADHYA PRADESH	346.57	349.894	HIGH
NARSHIMAPURA	MADHYA PRADESH	32.1739	35.0462	LOW
NIMACH	MADHYA PRADESH	0.20853	0.31059	MODERATE
PANNA	MADHYA PRADESH	8.47348	11.3457	LOW
RAISEN	MADHYA PRADESH	0.68517	1.02051	LOW
RAJGARH	MADHYA PRADESH	0.47664	0.70992	LOW
RATLAM	MADHYA PRADESH	6.07592	7.4756	LOW
REWA	MADHYA PRADESH	51.0478	59.0085	MODERATE
SAGAR	MADHYA PRADESH	1.1916	1.7748	LOW
SATNA	MADHYA PRADESH	10.2449	12.3152	MODERATE
SEHORE	MADHYA PRADESH	1.22139	1.81917	LOW
SEONI	MADHYA PRADESH	1.00279	1.38187	MODERATE
SHAHDOL	MADHYA PRADESH	83.6898	106.566	VERY HIGH
SHAJAPUR	MADHYA PRADESH	0.23832	0.35496	LOW
SHEOPUR	MADHYA PRADESH	109.307	113.71	MODERATE
SHIVPURI	MADHYA PRADESH	14.7974	15.7889	LOW
SIDHI	MADHYA PRADESH	54.5287	62.2707	HIGH
SINGRAULI	MADHYA PRADESH	55.7062	74.6748	HIGH
UJJAIN	MADHYA PRADESH	4.58524	6.46606	LOW
UMARIA	MADHYA PRADESH	45.3225	52.2626	MODERATE
VIDISHA	MADHYA PRADESH	0.77454	1.15362	LOW
WEST NIMAR	MADHYA PRADESH	21.2074	23.2632	LOW
NIVARI	MADHYA PRADESH	6.24517	6.28891	LOW
AHAMADNAGAR	MAHARASHTRA	5.63969	7.56425	LOW
AKOLA	MAHARASHTRA	1.93635	2.88405	LOW
AMARAVATI	MAHARASHTRA	4.79576	6.72032	LOW
AURANGABAD	MAHARASHTRA	4.23018	6.30054	LOW
BID	MAHARASHTRA	0.23832	0.35496	LOW
BULDHANA	MAHARASHTRA	6.72397	9.49417	MODERATE
CHANDRAPUR	MAHARASHTRA	3.12428	4.2032	LOW
DHULE	MAHARASHTRA	10.2643	14.4051	LOW
GADCHIROLI	MAHARASHTRA	0.14895	0.22185	VERY HIGH
JALGAON	MAHARASHTRA	56.3733	60.9661	LOW
JALNA	MAHARASHTRA	0.50643	0.75429	LOW
KOLHAPUR	MAHARASHTRA	0.05958	0.08874	LOW
NAGPUR	MAHARASHTRA	0.8937	1.3311	HIGH
NANDED	MAHARASHTRA	3.00879	4.48137	LOW
NANDURBAR	MAHARASHTRA	2.65131	3.94893	LOW
NASHIK	MAHARASHTRA	11.7132	16.6413	LOW
PUNE	MAHARASHTRA	1.57887	2.35161	LOW
SANGLI	MAHARASHTRA	3.06837	4.57011	LOW
SATARA	MAHARASHTRA	2.56194	3.81582	LOW
SOLAPUR	MAHARASHTRA	0.41706	0.62118	LOW
WARDHA	MAHARASHTRA	0.92349	1.37547	LOW
YAVATMAL	MAHARASHTRA	5.18346	7.72038	MODERATE
ANUGUL	ODISHA	19.0306	19.5117	MODERATE
BOLANGIR (BALANGIR)	ODISHA	0.503584	0.722284	MODERATE
BALASORE (BALESHWAR)	ODISHA	0.14895	0.22185	VERY HIGH
BARAGARH	ODISHA	2.87848	4.1761	HIGH
CUTTACK	ODISHA	0.400504	0.400504	VERY HIGH
DEOGARH	ODISHA	0.934804	1.09518	MODERATE
DHENKANAL	ODISHA	3.42665	3.52871	HIGH
GAJAPATI	ODISHA	0.08937	0.13311	VERY HIGH
GANJAM	ODISHA	16.9399	17.0128	HIGH
JAJAPUR	ODISHA	0.397581	0.397581	LOW
KALAHANDI	ODISHA	1.72907	2.47265	MODERATE
KANDHAMAL	ODISHA	10.1362	14.6269	HIGH
KEONJHAR (KENDUJHAR)	ODISHA	12.9376	17.2388	HIGH
KORAPUT	ODISHA	4.20039	6.25617	MODERATE
MAYURBHANJ	ODISHA	5.82768	8.2917	HIGH
NABARANGAPUR	ODISHA	2.44278	3.63834	MODERATE
NAYAGARH	ODISHA	4.0624	4.31026	VERY HIGH
RAYAGARHA	ODISHA	13.8077	18.6337	MODERATE
SAMBALPUR	ODISHA	0.833505	0.935565	MODERATE
SUBARNAPUR	ODISHA	0.941003	1.1597	HIGH
SUNDARGARH	ODISHA	2.41846	3.30784	MODERATE
BAUDH (BAUDA)	ODISHA	1.83606	2.30262	MODERATE
HOSHIARPUR	PUNJAB	0.20853	0.31059	LOW
RUPNAGAR	PUNJAB	8.73321	9.21435	LOW
TARN TARAN	PUNJAB	0.2979	0.4437	LOW
AJMER	RAJASTHAN	43.017	43.1482	LOW
ALWAR	RAJASTHAN	134.451	135.384	LOW
BARAN	RAJASTHAN	80.7125	83.2786	LOW
BARMER	RAJASTHAN	46.0393	49.7426	HIGH
BHARATPUR	RAJASTHAN	43.7067	44.8003	MODERATE
BHILWARA	RAJASTHAN	1.84698	2.75094	HIGH
BIKANER	RAJASTHAN	2.44278	3.63834	HIGH
BUNDI	RAJASTHAN	127.69	127.88	MODERATE
DAUSA	RAJASTHAN	128.49	131.056	MODERATE
DHAULPUR	RAJASTHAN	283.602	283.675	VERY HIGH
JAIPUR	RAJASTHAN	306.612	310.228	MODERATE
JAISALMER	RAJASTHAN	4.73661	7.05483	VERY HIGH
JALOR	RAJASTHAN	109.085	110.295	MODERATE
JHALAWAR	RAJASTHAN	4.24388	5.86226	LOW
JHUNJHUNUN	RAJASTHAN	54.0205	55.0411	MODERATE
JODHPUR	RAJASTHAN	12.2304	17.2313	VERY HIGH
KARAULI	RAJASTHAN	352.793	354.688	HIGH
KOTA	RAJASTHAN	169.167	169.254	MODERATE
NAGAUR	RAJASTHAN	70.1397	70.752	MODERATE
PALI	RAJASTHAN	16.3414	17.5953	LOW
PRATAPGARH	RAJASTHAN	1.31168	1.76366	VERY HIGH
SAWAI MADHOPUR	RAJASTHAN	276.95	277.912	HIGH
SIKAR	RAJASTHAN	96.5227	98.7972	LOW
SIROHI	RAJASTHAN	45.7995	46.6306	HIGH
TONK	RAJASTHAN	46.6338	48.9666	MODERATE
UDAIPUR	RAJASTHAN	0.50643	0.75429	MODERATE
COIMBATORE	TAMIL NADU	0.62559	0.93177	MODERATE
CUDDALORE	TAMIL NADU	1.42992	2.12976	VERY HIGH
DHARMAPURI	TAMIL NADU	0.02979	0.04437	LOW
KALLAKKURICHI	TAMIL NADU	0.08937	0.13311	VERY HIGH
MADURAI	TAMIL NADU	0.26811	0.39933	LOW
PUDUKKOTTAI	TAMIL NADU	0.630487	0.863767	VERY HIGH
SIVAGANGA	TAMIL NADU	0.35748	0.53244	VERY HIGH
TENI	TAMIL NADU	0.32769	0.48807	LOW
TENKASI	TAMIL NADU	0.20853	0.31059	HIGH
TIRUNELVELI	TAMIL NADU	0.920132	1.18257	LOW
TIRUPPUR	TAMIL NADU	0.05958	0.08874	LOW
VIRUDHUNAGAR	TAMIL NADU	0.05958	0.08874	LOW
ADILABAD	TELANGANA	4.79619	7.14357	MODERATE
NIZAMABAD	TELANGANA	0.11916	0.17748	LOW
KUMURAM BHEEM	TELANGANA	15.0079	19.7318	LOW
SANGAREDDY	TELANGANA	0.08937	0.13311	LOW
JANGAON	TELANGANA	0.02979	0.04437	LOW
JAGTIAL	TELANGANA	0.44685	0.66555	MODERATE
AGRA	UTTAR PRADESH	262.143	262.96	HIGH
AURAIYA	UTTAR PRADESH	53.5879	53.5879	MODERATE
BANDA	UTTAR PRADESH	38.5214	42.1081	LOW
BIJNOR	UTTAR PRADESH	7.02499	7.28743	LOW
CHANDAULI	UTTAR PRADESH	0.11916	0.17748	LOW
CHITRAKOOT	UTTAR PRADESH	2.9366	4.27796	LOW
ETAWAH	UTTAR PRADESH	323.2	323.2	VERY HIGH
FATEHPUR	UTTAR PRADESH	29.0582	31.2598	LOW
FIROZABAD	UTTAR PRADESH	87.6912	87.7058	MODERATE
HAMIRPUR	UTTAR PRADESH	217.602	218.623	HIGH
JALAUN	UTTAR PRADESH	337.137	337.516	HIGH
JHANSI	UTTAR PRADESH	204.071	205.952	MODERATE
KANPUR	UTTAR PRADESH	14.528	15.2133	LOW
KANPUR DEHAT	UTTAR PRADESH	109.721	110.1	MODERATE
KAUSHAMBI	UTTAR PRADESH	0.11916	0.17748	LOW
LALITPUR	UTTAR PRADESH	0.14895	0.22185	LOW
MAHOBA	UTTAR PRADESH	24.7269	24.8873	LOW
MIRZAPUR	UTTAR PRADESH	3.78965	4.50407	LOW
SONBHADRA	UTTAR PRADESH	8.28785	10.781	MODERATE
PRAYAGRAJ	UTTAR PRADESH	3.88702	4.9951	MODERATE
ALIPUR DUAR	WEST BENGAL	1.01286	1.50858	VERY HIGH
BANKURA	WEST BENGAL	10.9273	15.8262	HIGH
PURBA BARDDHAMAN	WEST BENGAL	0.32769	0.48807	MODERATE
BIRBHUM	WEST BENGAL	2.67822	3.53844	MODERATE
JALPAIGURI	WEST BENGAL	0.80433	1.19799	VERY HIGH
PASCHIM MEDINIPUR	WEST BENGAL	2.42043	3.57225	HIGH
PURULIYA	WEST BENGAL	10.8595	16.0208	MODERATE
JHARGRAM	WEST BENGAL	6.62115	9.01227	HIGH
PASCHIM BARDDHAMAN	WEST BENGAL	1.34128	1.82242	MODERATE
